# Supplementary material for: Information Scale Correction for Varying Length Amplicons Improves Eukaryotic Microbiome Data Integration
Source: Microorganisms. 2023 Apr 6;11(4):949. doi: 10.3390/microorganisms11040949 (PMC10146031; doi:10.3390/microorganisms11040949)
Supplement: Supplementary file 1 [file microorganisms-11-00949-s001.zip]

Archive with 1 entries (1 files):
- microorganisms-2320684-supplementary.txt
